# Supplementary material for: Revealing Differential Expression of Phytohormones in Sorghum in Response to Aphid Attack Using the Metabolomics Approach
Source: Int J Mol Sci. 2022 Nov 9;23(22):13782. doi: 10.3390/ijms232213782 (PMC9699302; doi:10.3390/ijms232213782)
Supplement: Supplementary file 1 [file ijms-23-13782-s001.zip]

Archive with 1 entries (1 files):
- ijms-1956594-supplementary.pdf
